# Supplementary material for: Reductions in brainstem volume as a key macrostructural indicator in at-risk populations for Alzheimer’s disease
Source: Alzheimers Res Ther. 2025 Jul 26;17:177. doi: 10.1186/s13195-025-01829-0 (PMC12296611; doi:10.1186/s13195-025-01829-0)
Supplement: Supplementary file 2 — Supplementary Material 2 [file 13195_2025_1829_MOESM2_ESM.csv]

id	pthreshs	coef	se	nsnps	pval	r2
aseg_lh_volume_Thalamus-Proper	0.5	-0.000966755	0.001037845	54213	0.175796881	2.7164387604528e-05
aseg_lh_volume_Caudate	0.5	-0.000558157	0.001037827	54213	0.295353121	9.05492218039594e-06
aseg_lh_volume_Putamen	0.5	-0.00029474	0.001037828	54213	0.388206146	2.5249501307556e-06
aseg_lh_volume_Pallidum	0.5	0.001119068	0.001037828	54213	0.140454633	3.63980979467549e-05
aseg_lh_volume_Hippocampus	0.5	-0.001049081	0.001037828	54213	0.156045704	3.19878518489913e-05
aseg_lh_volume_Amygdala	0.5	-0.001272845	0.001037828	54213	0.110014442	4.7088483272506e-05
aseg_lh_volume_Accumbens-area	0.5	-0.001318204	0.001037828	54213	0.102014485	5.0504217583458e-05
aseg_rh_volume_Thalamus-Proper	0.5	8.05941591269163e-05	0.001037845	54213	0.469051119	1.88790557631435e-07
aseg_rh_volume_Caudate	0.5	-0.001174659	0.001037827	54213	0.128849924	4.01041263079494e-05
aseg_rh_volume_Putamen	0.5	0.000358165	0.001037828	54213	0.365005819	3.72853908892079e-06
aseg_rh_volume_Pallidum	0.5	3.90639420279727e-05	0.001037828	54213	0.484987318	4.43532877092423e-08
aseg_rh_volume_Hippocampus	0.5	-0.001954368	0.001037828	54213	0.029841117	0.00011101
aseg_rh_volume_Amygdala	0.5	0.000222659	0.001037828	54213	0.415061685	1.44096715282149e-06
aseg_rh_volume_Accumbens-area	0.5	-0.000391799	0.001037827	54213	0.352894096	4.46169831136434e-06
aparc-Desikan_lh_area_bankssts	0.5	0.001659029	0.001037828	54213	0.05495938	7.99952017737082e-05
aparc-Desikan_lh_area_caudalanteriorcingulate	0.5	-0.001168567	0.001037844	54213	0.130091987	3.96892073483146e-05
aparc-Desikan_lh_area_caudalmiddlefrontal	0.5	0.00061269	0.001037828	54213	0.27747521	1.09107188938085e-05
aparc-Desikan_lh_area_cuneus	0.5	0.000872787	0.001037828	54213	0.200181129	2.21403801732301e-05
aparc-Desikan_lh_area_entorhinal	0.5	0.001638648	0.001037844	54213	0.057179903	7.80419752771655e-05
aparc-Desikan_lh_area_fusiform	0.5	0.00125999	0.001037828	54213	0.11236159	4.61421300562703e-05
aparc-Desikan_lh_area_inferiorparietal	0.5	0.000771149	0.001037828	54213	0.228728387	1.72840798737806e-05
aparc-Desikan_lh_area_inferiortemporal	0.5	0.001303173	0.001037828	54213	0.104617267	4.93590426492441e-05
aparc-Desikan_lh_area_isthmuscingulate	0.5	0.001338071	0.001037845	54213	0.098650545	5.20379823363282e-05
aparc-Desikan_lh_area_lateraloccipital	0.5	0.000613771	0.001037828	54213	0.27712636	1.09492393606248e-05
aparc-Desikan_lh_area_lateralorbitofrontal	0.5	0.000310899	0.001037844	54213	0.382255653	2.80938074403991e-06
aparc-Desikan_lh_area_lingual	0.5	0.000750698	0.001037828	54213	0.234736809	1.63794997124489e-05
aparc-Desikan_lh_area_medialorbitofrontal	0.5	-0.000439946	0.001037828	54213	0.335815618	5.62562788786192e-06
aparc-Desikan_lh_area_middletemporal	0.5	0.00135812	0.001037828	54213	0.095331877	5.36090967301339e-05
aparc-Desikan_lh_area_parahippocampal	0.5	0.002420693	0.001037828	54213	0.00983825	0.0001703
aparc-Desikan_lh_area_paracentral	0.5	0.00263361	0.001037828	54213	0.0055805	0.000201573
aparc-Desikan_lh_area_parsopercularis	0.5	0.001467095	0.001037828	54213	0.07873665	6.25570851856549e-05
aparc-Desikan_lh_area_parsorbitalis	0.5	-8.62E-06	0.001037844	54213	0.496684847	2.16189610657835e-09
aparc-Desikan_lh_area_parstriangularis	0.5	0.000109408	0.001037828	54213	0.458021073	3.47916003340387e-07
aparc-Desikan_lh_area_pericalcarine	0.5	0.000545498	0.001037828	54213	0.299577802	8.64884724172121e-06
aparc-Desikan_lh_area_postcentral	0.5	0.001995294	0.001037828	54213	0.02726722	0.000115708
aparc-Desikan_lh_area_posteriorcingulate	0.5	-0.000420363	0.001037844	54213	0.342725961	5.13595823958823e-06
aparc-Desikan_lh_area_precentral	0.5	0.00244423	0.001037828	54213	0.009257878	0.000173628
aparc-Desikan_lh_area_precuneus	0.5	0.001767764	0.001037828	54213	0.044253024	9.08244833934813e-05
aparc-Desikan_lh_area_rostralanteriorcingulate	0.5	0.000150489	0.001037844	54213	0.442354644	6.58242276685428e-07
aparc-Desikan_lh_area_rostralmiddlefrontal	0.5	0.000325532	0.001037828	54213	0.376886931	3.08007768867746e-06
aparc-Desikan_lh_area_superiorfrontal	0.5	0.000851613	0.001037828	54213	0.205944965	2.1079166157012e-05
aparc-Desikan_lh_area_superiorparietal	0.5	0.000957578	0.001037828	54213	0.178088266	2.66511612677656e-05
aparc-Desikan_lh_area_superiortemporal	0.5	0.00112169	0.001037828	54213	0.139891919	3.65688325614233e-05
aparc-Desikan_lh_area_supramarginal	0.5	0.001740166	0.001037828	54213	0.046796842	8.80107478976599e-05
aparc-Desikan_lh_area_frontalpole	0.5	2.22965244682598e-05	0.001037844	54213	0.491429979	1.44493509379728e-08
aparc-Desikan_lh_area_transversetemporal	0.5	0.000818432	0.001037828	54213	0.215172723	1.94685829312258e-05
aparc-Desikan_lh_area_insula	0.5	0.000464237	0.001037828	54213	0.327323437	6.26400240033576e-06
aparc-Desikan_rh_area_bankssts	0.5	0.000813926	0.001037828	54213	0.216444055	1.9254809218161e-05
aparc-Desikan_rh_area_caudalanteriorcingulate	0.5	0.000735672	0.00103786	54213	0.239213182	1.57303864500857e-05
aparc-Desikan_rh_area_caudalmiddlefrontal	0.5	-0.000616369	0.001037828	54213	0.276288486	1.10421332841781e-05
aparc-Desikan_rh_area_cuneus	0.5	0.000503935	0.001037828	54213	0.313637189	7.38109121234398e-06
aparc-Desikan_rh_area_entorhinal	0.5	0.000274333	0.001037828	54213	0.395761438	2.18740169455334e-06
aparc-Desikan_rh_area_fusiform	0.5	0.000639965	0.001037828	54213	0.268736324	1.19037597221539e-05
aparc-Desikan_rh_area_inferiorparietal	0.5	0.002966985	0.001037828	54213	0.002125959	0.000255828
aparc-Desikan_rh_area_inferiortemporal	0.5	0.000975884	0.001037828	54213	0.173528274	2.76798698868319e-05
aparc-Desikan_rh_area_isthmuscingulate	0.5	0.000918798	0.001037828	54213	0.187995251	2.45362286153128e-05
aparc-Desikan_rh_area_lateraloccipital	0.5	0.000503412	0.001037828	54213	0.313815795	7.3657871357824e-06
aparc-Desikan_rh_area_lateralorbitofrontal	0.5	0.000901834	0.001037828	54213	0.192433614	2.36386130052502e-05
aparc-Desikan_rh_area_lingual	0.5	0.00102883	0.001037828	54213	0.1607623	3.07647848304393e-05
aparc-Desikan_rh_area_medialorbitofrontal	0.5	0.001089764	0.001037828	54213	0.146849188	3.45168308448773e-05
aparc-Desikan_rh_area_middletemporal	0.5	0.000671443	0.001037828	54213	0.258825931	1.31035417487713e-05
aparc-Desikan_rh_area_parahippocampal	0.5	0.00108813	0.001037828	54213	0.147211538	3.441336324983e-05
aparc-Desikan_rh_area_paracentral	0.5	0.003475705	0.001037828	54213	0.000405492	0.000351061
aparc-Desikan_rh_area_parsopercularis	0.5	0.000547008	0.001037828	54213	0.299072579	8.69678194759249e-06
aparc-Desikan_rh_area_parsorbitalis	0.5	0.001316725	0.00103786	54213	0.10227537	5.03910409445085e-05
aparc-Desikan_rh_area_parstriangularis	0.5	7.10127551329864e-05	0.001037828	54213	0.47272391	1.46570282688607e-07
aparc-Desikan_rh_area_pericalcarine	0.5	-0.000146301	0.001037828	54213	0.443947579	6.22107944825423e-07
aparc-Desikan_rh_area_postcentral	0.5	0.002236662	0.001037828	54213	0.015575516	0.000145393
aparc-Desikan_rh_area_posteriorcingulate	0.5	0.000524917	0.001037828	54213	0.306504168	8.00852661719809e-06
aparc-Desikan_rh_area_precentral	0.5	0.002433085	0.001037828	54213	0.009528837	0.000172048
aparc-Desikan_rh_area_precuneus	0.5	0.002047929	0.001037828	54213	0.024231614	0.000121892
aparc-Desikan_rh_area_rostralanteriorcingulate	0.5	-0.000440995	0.001037844	54213	0.335449279	5.65250584705357e-06
aparc-Desikan_rh_area_rostralmiddlefrontal	0.5	0.000832835	0.001037828	54213	0.211138081	2.01598288104288e-05
aparc-Desikan_rh_area_superiorfrontal	0.5	0.000479346	0.001037828	54213	0.32208575	6.6783681083038e-06
aparc-Desikan_rh_area_superiorparietal	0.5	0.001635653	0.001037828	54213	0.057508924	7.77568869954059e-05
aparc-Desikan_rh_area_superiortemporal	0.5	0.001272644	0.001037828	54213	0.110050822	4.70736313550324e-05
aparc-Desikan_rh_area_supramarginal	0.5	0.000838841	0.001037828	54213	0.209468676	2.04516664595866e-05
aparc-Desikan_rh_area_frontalpole	0.5	0.001837612	0.001037844	54213	0.038313173	9.81431841875491e-05
aparc-Desikan_rh_area_transversetemporal	0.5	0.001023021	0.001037844	54213	0.162135866	3.04183934105584e-05
aparc-Desikan_rh_area_insula	0.5	0.001543437	0.001037828	54213	0.068483675	6.92366701084968e-05
aparc-Desikan_lh_thickness_GlobalMeanThickness	0.5	-0.000239709	0.001037828	54213	0.408668226	1.67010241880483e-06
aparc-Desikan_lh_thickness_bankssts	0.5	5.81132924911261e-05	0.001037828	54213	0.477672858	9.81576656622352e-08
aparc-Desikan_lh_thickness_caudalanteriorcingulate	0.5	-0.000927556	0.001037844	54213	0.185732247	2.50062486605307e-05
aparc-Desikan_lh_thickness_caudalmiddlefrontal	0.5	-0.000951811	0.001037828	54213	0.179540408	2.63311001735822e-05
aparc-Desikan_lh_thickness_cuneus	0.5	0.001341705	0.001037828	54213	0.098039959	5.23210257509232e-05
aparc-Desikan_lh_thickness_entorhinal	0.5	-0.001737148	0.001037844	54213	0.047084559	8.77057515850099e-05
aparc-Desikan_lh_thickness_fusiform	0.5	-0.000740291	0.001037828	54213	0.237827649	1.59284975083107e-05
aparc-Desikan_lh_thickness_inferiorparietal	0.5	-0.000553874	0.001037828	54213	0.296779601	8.91647160206066e-06
aparc-Desikan_lh_thickness_inferiortemporal	0.5	-0.001340908	0.001037828	54213	0.098172863	5.22588854939832e-05
aparc-Desikan_lh_thickness_isthmuscingulate	0.5	0.000507938	0.001037845	54213	0.312273352	7.49883613004876e-06
aparc-Desikan_lh_thickness_lateraloccipital	0.5	0.000770919	0.001037828	54213	0.228795544	1.72737611002782e-05
aparc-Desikan_lh_thickness_lateralorbitofrontal	0.5	5.33768772091054e-05	0.001037845	54213	0.479491235	8.28093953408882e-08
aparc-Desikan_lh_thickness_lingual	0.5	0.000464937	0.001037828	54213	0.327080188	6.28289315918185e-06
aparc-Desikan_lh_thickness_medialorbitofrontal	0.5	-0.001946757	0.001037828	54213	0.030341478	0.000110147
aparc-Desikan_lh_thickness_middletemporal	0.5	-0.00125328	0.001037828	54213	0.113600731	4.5652022860887e-05
aparc-Desikan_lh_thickness_parahippocampal	0.5	-0.000451049	0.001037828	54213	0.33192314	5.91317037812455e-06
aparc-Desikan_lh_thickness_paracentral	0.5	0.000647571	0.001037828	54213	0.266324456	1.21883698862568e-05
aparc-Desikan_lh_thickness_parsopercularis	0.5	-8.71E-06	0.001037828	54213	0.496650356	2.20704710063302e-09
aparc-Desikan_lh_thickness_parsorbitalis	0.5	0.000478449	0.001037845	54213	0.322398454	6.65338656113956e-06
aparc-Desikan_lh_thickness_parstriangularis	0.5	0.000539233	0.001037828	54213	0.301678773	8.45131761451068e-06
aparc-Desikan_lh_thickness_pericalcarine	0.5	0.000251344	0.001037828	54213	0.404319216	1.83616165005951e-06
aparc-Desikan_lh_thickness_postcentral	0.5	0.000170846	0.001037828	54213	0.434622126	8.48362576744144e-07
aparc-Desikan_lh_thickness_posteriorcingulate	0.5	-0.000331467	0.001037844	54213	0.374718931	3.19340850318817e-06
aparc-Desikan_lh_thickness_precentral	0.5	-0.001266253	0.001037828	54213	0.111213773	4.66019350247038e-05
aparc-Desikan_lh_thickness_precuneus	0.5	0.001039423	0.001037828	54213	0.158283656	3.14015715653371e-05
aparc-Desikan_lh_thickness_rostralanteriorcingulate	0.5	0.000728614	0.001037844	54213	0.241325187	1.54299985926087e-05
aparc-Desikan_lh_thickness_rostralmiddlefrontal	0.5	-0.000237716	0.001037828	54213	0.409414549	1.64243880640402e-06
aparc-Desikan_lh_thickness_superiorfrontal	0.5	-0.000153781	0.001037828	54213	0.441102198	6.87346919492349e-07
aparc-Desikan_lh_thickness_superiorparietal	0.5	0.00208873	0.001037828	54213	0.022078542	0.000126797
aparc-Desikan_lh_thickness_superiortemporal	0.5	-0.000566823	0.001037828	54213	0.292476938	9.33827953730759e-06
aparc-Desikan_lh_thickness_supramarginal	0.5	-0.001089582	0.001037828	54213	0.146889443	3.45053199453105e-05
aparc-Desikan_lh_thickness_frontalpole	0.5	-0.000280007	0.001037844	54213	0.393658152	2.27883124315209e-06
aparc-Desikan_lh_thickness_transversetemporal	0.5	-0.000380825	0.001037828	54213	0.356830367	4.21524809102181e-06
aparc-Desikan_lh_thickness_insula	0.5	2.29236851746315e-05	0.001037828	54213	0.49118883	1.52736199243719e-08
aparc-Desikan_rh_thickness_GlobalMeanThickness	0.5	0.00014526	0.001037828	54213	0.444343856	6.13285255912643e-07
aparc-Desikan_rh_thickness_bankssts	0.5	-0.001969051	0.001037828	54213	0.028895444	0.000112684
aparc-Desikan_rh_thickness_caudalanteriorcingulate	0.5	-0.001371793	0.00103786	54213	0.093125433	5.46939554768588e-05
aparc-Desikan_rh_thickness_caudalmiddlefrontal	0.5	0.001192481	0.001037828	54213	0.125274815	4.13301539496924e-05
aparc-Desikan_rh_thickness_cuneus	0.5	0.00088144	0.001037828	54213	0.197853802	2.25815684132824e-05
aparc-Desikan_rh_thickness_entorhinal	0.5	-0.001471317	0.001037829	54213	0.078140977	6.29175489030853e-05
aparc-Desikan_rh_thickness_fusiform	0.5	-6.04E-05	0.001037828	54213	0.476792346	1.06061301408111e-07
aparc-Desikan_rh_thickness_inferiorparietal	0.5	0.000232141	0.001037828	54213	0.411503369	1.56630424230642e-06
aparc-Desikan_rh_thickness_inferiortemporal	0.5	-0.000646735	0.001037828	54213	0.266589104	1.21569125531851e-05
aparc-Desikan_rh_thickness_isthmuscingulate	0.5	6.1607312599688e-05	0.001037828	54213	0.476331982	1.1031585178678e-07
aparc-Desikan_rh_thickness_lateraloccipital	0.5	0.001157708	0.001037828	54213	0.132315917	3.8954977804595e-05
aparc-Desikan_rh_thickness_lateralorbitofrontal	0.5	-0.000100528	0.001037828	54213	0.461417257	2.93729613742855e-07
aparc-Desikan_rh_thickness_lingual	0.5	0.001250308	0.001037828	54213	0.114152757	4.54357482303491e-05
aparc-Desikan_rh_thickness_medialorbitofrontal	0.5	-0.000656255	0.001037828	54213	0.263583886	1.25174682090723e-05
aparc-Desikan_rh_thickness_middletemporal	0.5	-0.001100861	0.001037828	54213	0.144405052	3.52233688776238e-05
aparc-Desikan_rh_thickness_parahippocampal	0.5	-0.000109448	0.001037828	54213	0.458005931	3.48167975450231e-07
aparc-Desikan_rh_thickness_paracentral	0.5	-0.001029434	0.001037828	54213	0.16062029	3.08009188515479e-05
aparc-Desikan_rh_thickness_parsopercularis	0.5	0.000228373	0.001037828	54213	0.412916536	1.51587144270326e-06
aparc-Desikan_rh_thickness_parsorbitalis	0.5	-0.000155714	0.001037861	54213	0.440369145	7.04736974221909e-07
aparc-Desikan_rh_thickness_parstriangularis	0.5	-0.001113374	0.001037828	54213	0.141682197	3.60286200998816e-05
aparc-Desikan_rh_thickness_pericalcarine	0.5	0.00156533	0.001037828	54213	0.06574206	7.12147554279285e-05
aparc-Desikan_rh_thickness_postcentral	0.5	0.00056676	0.001037828	54213	0.292497843	9.33619959453402e-06
aparc-Desikan_rh_thickness_posteriorcingulate	0.5	-0.00073304	0.001037828	54213	0.239994114	1.56180121793081e-05
aparc-Desikan_rh_thickness_precentral	0.5	-0.000189553	0.001037828	54213	0.427538596	1.04432554548506e-06
aparc-Desikan_rh_thickness_precuneus	0.5	0.001183551	0.001037828	54213	0.127057466	4.07135135652714e-05
aparc-Desikan_rh_thickness_rostralanteriorcingulate	0.5	-0.000751842	0.001037844	54213	0.234401825	1.64294695562672e-05
aparc-Desikan_rh_thickness_rostralmiddlefrontal	0.5	-0.000137953	0.001037828	54213	0.447126343	5.53143217563168e-07
aparc-Desikan_rh_thickness_superiorfrontal	0.5	0.000716533	0.001037828	54213	0.244966376	1.49225307737311e-05
aparc-Desikan_rh_thickness_superiorparietal	0.5	0.001623617	0.001037828	54213	0.058857481	7.66167723957878e-05
aparc-Desikan_rh_thickness_superiortemporal	0.5	-0.000877035	0.001037828	54213	0.199036547	2.23564246485397e-05
aparc-Desikan_rh_thickness_supramarginal	0.5	-0.000391074	0.001037828	54213	0.353153759	4.44519467512894e-06
aparc-Desikan_rh_thickness_frontalpole	0.5	0.000833724	0.001037844	54213	0.21089398	2.0202918415646e-05
aparc-Desikan_rh_thickness_transversetemporal	0.5	1.29410975184142e-05	0.001037844	54213	0.495025634	4.86760931561747e-09
aparc-Desikan_rh_thickness_insula	0.5	-0.000807342	0.001037828	54213	0.218309494	1.89445693359325e-05
